# Supplementary material for: Sex and gender reporting in RCTs of internet and mobile-based interventions for depression and anxiety in chronic conditions: A secondary analysis of a systematic review
Source: PLOS Ment Health. 2024 Jul 25;1(2):e0000048. doi: 10.1371/journal.pmen.0000048 (PMC12798592; doi:10.1371/journal.pmen.0000048)
Supplement: S1 Data — (XLSX) [file pmen.0000048.s003.xlsx]

## Sheet: Sheet 1 - MentalHealthQoLSyste-
MentalHealthQoLSyste-ROB_DATA_LABELS_2024-04-22_1506
First	Last	Year	Domain 1: Risk of bias arising from the randomization process	Domain 2(a): Risk of bias due to deviations from the intended interventions (effect of assignment to intervention)	Domain 2(b): Risk of bias due to deviations from the intended interventions (effect of adhering to intervention)	Domain 2 total	Domain 3	Domain 4	Domain 5	Overall risk of bias judgement
Ben	Ainsworth	2019	Some concerns	Some concerns	Some concerns	Some concerns	Some concerns	Low Risk	Low Risk	Some concerns - The study is judged to raise some concerns in at least one domain for this result, but not to be at high risk of bias for any domain.
Ben	Ainsworth	2022	Some concerns	Some concerns	Some concerns	Some concerns	Low Risk	Some concerns	Some concerns	Some concerns - The study is judged to raise some concerns in at least one domain for this result, but not to be at high risk of bias for any domain.
GERHARD	ANDERSSON	2002	Low Risk	Low Risk	Some concerns	Some concerns	Low Risk	Some concerns	Some concerns	Some concerns - The study is judged to raise some concerns in at least one domain for this result, but not to be at high risk of bias for any domain.
Eileen	Bendig	2021	Some concerns	Some concerns	Some concerns	Some concerns	Low Risk	Low Risk	Some concerns	Some concerns - The study is judged to raise some concerns in at least one domain for this result, but not to be at high risk of bias for any domain.
Eldre	Beukes	2018	Low Risk	Low Risk	Some concerns	Some concerns	Low Risk	Low Risk	Low Risk	Some concerns - The study is judged to raise some concerns in at least one domain for this result, but not to be at high risk of bias for any domain.
Jonas	Bromberg	2011	Low Risk	Low Risk	Some concerns	Some concerns	Low Risk	Low Risk	Low Risk	Some concerns - The study is judged to raise some concerns in at least one domain for this result, but not to be at high risk of bias for any domain.
Christine	Bundy	2013	Low Risk	Low Risk	Some concerns	Some concerns	Low Risk	Low Risk	Low Risk	Some concerns - The study is judged to raise some concerns in at least one domain for this result, but not to be at high risk of bias for any domain.
Dearbhla	Burke	2019	Low Risk	Low Risk	Some concerns	Some concerns	Low Risk	Low Risk	Low Risk	Some concerns - The study is judged to raise some concerns in at least one domain for this result, but not to be at high risk of bias for any domain.
Blake	Dear	2022	Low Risk	Low Risk	Some concerns	Some concerns	Low Risk	Low Risk	Low Risk	Some concerns - The study is judged to raise some concerns in at least one domain for this result, but not to be at high risk of bias for any domain.
Trishul	Devineni	2004	Low Risk	Low Risk	Some concerns	Some concerns	Low Risk	Low Risk	Low Risk	Some concerns - The study is judged to raise some concerns in at least one domain for this result, but not to be at high risk of bias for any domain.
Myles	Young	2021	Some concerns	Low Risk	Some concerns	Some concerns	Some concerns	Low Risk	Low Risk	Some concerns - The study is judged to raise some concerns in at least one domain for this result, but not to be at high risk of bias for any domain.
Maaike	Ferwerda	2017	Low Risk	Low Risk	Some concerns	Some concerns	Low Risk	Low Risk	Low Risk	Some concerns - The study is judged to raise some concerns in at least one domain for this result, but not to be at high risk of bias for any domain.
Anja	Fischer	2015	Low Risk	Low Risk	Some concerns	Some concerns	Some concerns	Some concerns	Low Risk	Some concerns - The study is judged to raise some concerns in at least one domain for this result, but not to be at high risk of bias for any domain.
Mirela	Habibovič	2014	Low Risk	Low Risk	Some concerns	Some concerns	High risk	Some concerns	Low Risk	High risk - The study is judged to be at high risk of bias in at least one domain for this result. Or the study is judged to have some concerns for multiple domains in a way that substantially lowers confidence in the result.
Anna	Hauffman	2020	Low Risk	Low Risk	Some concerns	Some concerns	Low Risk	Low Risk	Some concerns	Some concerns - The study is judged to raise some concerns in at least one domain for this result, but not to be at high risk of bias for any domain.
Hugo	Hesser	2012	Low Risk	Low Risk	Low Risk	Low Risk	Low Risk	Low Risk	Low Risk	Low Risk - The study is judged to be at low risk of bias for all domains for this result.
Eva	Hilmarsdóttir	2021	Some concerns	Low Risk	Some concerns	Some concerns	Low Risk	Some concerns	Some concerns	Some concerns - The study is judged to raise some concerns in at least one domain for this result, but not to be at high risk of bias for any domain.
Melissa G.	Hunt	2009	Some concerns	Some concerns	Some concerns	Some concerns	High risk	Some concerns	Some concerns	High risk - The study is judged to be at high risk of bias in at least one domain for this result. Or the study is judged to have some concerns for multiple domains in a way that substantially lowers confidence in the result.
Melissa	Hunt	2021	Some concerns	Low Risk	Some concerns	Some concerns	Some concerns	Some concerns	Low Risk	Some concerns - The study is judged to raise some concerns in at least one domain for this result, but not to be at high risk of bias for any domain.
Peter	Johansson	2019	Low Risk	Some concerns	Some concerns	Some concerns	Low Risk	Some concerns	Low Risk	Some concerns - The study is judged to raise some concerns in at least one domain for this result, but not to be at high risk of bias for any domain.
Martin	Kraepelien	2020	Low Risk	Low Risk	Low Risk	Low Risk	Low Risk	Low Risk	Low Risk	Low Risk - The study is judged to be at low risk of bias for all domains for this result.
Ai	Kubo	2019	Some concerns	Low Risk	Some concerns	Some concerns	Low Risk	Low Risk	Low Risk	Some concerns - The study is judged to raise some concerns in at least one domain for this result, but not to be at high risk of bias for any domain.
Ai	Kubo	2020	Some concerns	Some concerns	Some concerns	Some concerns	Low Risk	Some concerns	Low Risk	Some concerns - The study is judged to raise some concerns in at least one domain for this result, but not to be at high risk of bias for any domain.
Brjánn	Ljótsson	2011	Low Risk	Low Risk	Some concerns	Some concerns	Low Risk	Low Risk	Low Risk	Some concerns - The study is judged to raise some concerns in at least one domain for this result, but not to be at high risk of bias for any domain.
Brjánn	Ljótsson	2010	Low Risk	Low Risk	Some concerns	Some concerns	Low Risk	Low Risk	Low Risk	Some concerns - The study is judged to raise some concerns in at least one domain for this result, but not to be at high risk of bias for any domain.
Johan Gustav	Lundgren	2016	Some concerns	Low Risk	Some concerns	Some concerns	Low Risk	Low Risk	Low Risk	Some concerns - The study is judged to raise some concerns in at least one domain for this result, but not to be at high risk of bias for any domain.
Marinna S.	Mensorio	2019	Low Risk	Low Risk	Some concerns	Some concerns	Low Risk	Low Risk	Some concerns	Some concerns - The study is judged to raise some concerns in at least one domain for this result, but not to be at high risk of bias for any domain.
Björn	Meyer	2018	Low Risk	Low Risk	Some concerns	Some concerns	Low Risk	Low Risk	Low Risk	Some concerns - The study is judged to raise some concerns in at least one domain for this result, but not to be at high risk of bias for any domain.
C	Migliorini	2016	Low Risk	Low Risk	Some concerns	Some concerns	Low Risk	Low Risk	Low Risk	Some concerns - The study is judged to raise some concerns in at least one domain for this result, but not to be at high risk of bias for any domain.
Rona	Moss-Morris	2012	Low Risk	Low Risk	Some concerns	High risk	Low Risk	Low Risk	Low Risk	High risk - The study is judged to be at high risk of bias in at least one domain for this result. Or the study is judged to have some concerns for multiple domains in a way that substantially lowers confidence in the result.
Robert W	Motl	2017	Low Risk	Low Risk	Low Risk	Low Risk	Low Risk	Low Risk	Low Risk	Low Risk - The study is judged to be at low risk of bias for all domains for this result.
Els	Nadort	2022	Low Risk	Low Risk	Some concerns	Some concerns	Low Risk	Low Risk	Low Risk	Some concerns - The study is judged to raise some concerns in at least one domain for this result, but not to be at high risk of bias for any domain.
Jill	Newby	2017	Some concerns	Low Risk	Some concerns	Some concerns	Low Risk	Low Risk	Low Risk	Some concerns - The study is judged to raise some concerns in at least one domain for this result, but not to be at high risk of bias for any domain.
Fredrika	Norlund	2018	Low Risk	Low Risk	Some concerns	Some concerns	Low Risk	Low Risk	Low Risk	Some concerns - The study is judged to raise some concerns in at least one domain for this result, but not to be at high risk of bias for any domain.
Kathleen A	O'Moore	2018	High risk	Low Risk	Some concerns	Some concerns	Low Risk	Low Risk	Some concerns	High risk - The study is judged to be at high risk of bias in at least one domain for this result. Or the study is judged to have some concerns for multiple domains in a way that substantially lowers confidence in the result.
Francesco	Pagnini	2021	Low Risk	Low Risk	Some concerns	Some concerns	Low Risk	Low Risk	High risk	High risk - The study is judged to be at high risk of bias in at least one domain for this result. Or the study is judged to have some concerns for multiple domains in a way that substantially lowers confidence in the result.
Jana	Pöttgen	2018	Low Risk	Low Risk	Some concerns	Some concerns	Low Risk	Low Risk	Some concerns	Some concerns - The study is judged to raise some concerns in at least one domain for this result, but not to be at high risk of bias for any domain.
Jennifer	Read	2020	Some concerns	Low Risk	Some concerns	Some concerns	Low Risk	Low Risk	Low Risk	Some concerns - The study is judged to raise some concerns in at least one domain for this result, but not to be at high risk of bias for any domain.
Stefan M.	Schulz	2020	Some concerns	Low Risk	Some concerns	Some concerns	Low Risk	Low Risk	Some concerns	Some concerns - The study is judged to raise some concerns in at least one domain for this result, but not to be at high risk of bias for any domain.
Sylvia van	vanBeugen	2016	Some concerns	Low Risk	High risk	High risk	Low Risk	Low Risk	Some concerns	High risk - The study is judged to be at high risk of bias in at least one domain for this result. Or the study is judged to have some concerns for multiple domains in a way that substantially lowers confidence in the result.
Sanne	van Luenen	2018	Low Risk	Some concerns	Some concerns	Some concerns	Low Risk	Low Risk	Some concerns	Some concerns - The study is judged to raise some concerns in at least one domain for this result, but not to be at high risk of bias for any domain.
Megan E.	Wadon	2021	Low Risk	High risk	Some concerns	High risk	Low Risk	Low Risk	High risk	High risk - The study is judged to be at high risk of bias in at least one domain for this result. Or the study is judged to have some concerns for multiple domains in a way that substantially lowers confidence in the result.
John O.	Younge	2015	Low Risk	Low Risk	Some concerns	Some concerns	Low Risk	Low Risk	High risk	Some concerns - The study is judged to raise some concerns in at least one domain for this result, but not to be at high risk of bias for any domain.
Farhad	Peerani	2022	Low Risk	Low Risk	Some concerns	Low Risk	Low Risk	Low Risk	Low Risk	Some concerns - The study is judged to raise some concerns in at least one domain for this result, but not to be at high risk of bias for any domain.
Cinderella	Cardol	2023	Low Risk	Low Risk	Some concerns	Some concerns	Low Risk	Low Risk	Low Risk	Some concerns - The study is judged to raise some concerns in at least one domain for this result, but not to be at high risk of bias for any domain.
Sven	Neubert	2023	Low Risk	Low Risk	Some concerns	Some concerns	Low Risk	Low Risk	Low Risk	Some concerns - The study is judged to raise some concerns in at least one domain for this result, but not to be at high risk of bias for any domain.
Christine	Rini	2015	Low Risk	Low Risk	Low Risk	Low Risk	Low Risk	Low Risk	Low Risk	Low Risk - The study is judged to be at low risk of bias for all domains for this result.
Cristina Rocamora	Gonzalez	2022	Low Risk	Some concerns	Some concerns	Some concerns	Low Risk	Some concerns	Low Risk	Some concerns - The study is judged to raise some concerns in at least one domain for this result, but not to be at high risk of bias for any domain.
Johanna	Schroder	2014	Some concerns	Low Risk	Some concerns	Some concerns	Low Risk	Low Risk	Low Risk	Some concerns - The study is judged to raise some concerns in at least one domain for this result, but not to be at high risk of bias for any domain.
Elizabeth	Murray	2017	Low Risk	Low Risk	Some concerns	Some concerns	Low Risk	Low Risk	Low Risk	Some concerns - The study is judged to raise some concerns in at least one domain for this result, but not to be at high risk of bias for any domain.
Andrew	McCombie	2016	Some concerns	Some concerns	Some concerns	Some concerns	Low Risk	Low Risk	Low Risk	Some concerns - The study is judged to raise some concerns in at least one domain for this result, but not to be at high risk of bias for any domain.
Tzu-Ying	Lee	2019	Some concerns	Low Risk	Low Risk	Low Risk	Low Risk	Low Risk	Low Risk	Some concerns - The study is judged to raise some concerns in at least one domain for this result, but not to be at high risk of bias for any domain.
Filip	Drozd	2013	Some concerns	Low Risk	Some concerns	Some concerns	Some concerns	Low Risk	Low Risk	Some concerns - The study is judged to raise some concerns in at least one domain for this result, but not to be at high risk of bias for any domain.
Cindy L	Cooper	2011	Low Risk	Some concerns	Some concerns	Some concerns	Low Risk	Low Risk	Low Risk	Some concerns - The study is judged to raise some concerns in at least one domain for this result, but not to be at high risk of bias for any domain.
Rosa	Boeschoten	2016	Low Risk	Low Risk	Some concerns	Some concerns	Low Risk	Low Risk	Low Risk	Some concerns - The study is judged to raise some concerns in at least one domain for this result, but not to be at high risk of bias for any domain.
Jennifer	Huberty	2019	Low Risk	Low Risk	Some concerns	Some concerns	Low Risk	Some concerns	Some concerns	Some concerns - The study is judged to raise some concerns in at least one domain for this result, but not to be at high risk of bias for any domain.
